# Supplementary material for: Optical coherence tomography automated layer segmentation of macula after retinal detachment repair
Source: PLoS One. 2018 May 7;13(5):e0197058. doi: 10.1371/journal.pone.0197058 (PMC5937759; doi:10.1371/journal.pone.0197058)
Supplement: S1 Table — (XLSX) [file pone.0197058.s001.xlsx]

## Sheet: Sheet1
Patient ID	Age_yrs	Sex	Right eye/Left eye	Preoperative BCVA	Postoperative BCVA	Fellow eye BCVA	AXL_mm	Fellow eye AXL_mm	Symptom duration_days	Number of tear	Lens status	Tamponation gas	OPL(postop)_mm	OPL(fellow eye)_mm	ONL(postop)_mm	ONL(fellow eye)_mm	Photoreceptor(postop)_mm	Photoreceptor(fellow eye)_mm	RPE(postop)_mm	RPE(fellow eye)_mm
262284	68	F	Left	0.5	0.2	0.2	23.58	23.45	5	1	phakic	SF6	30	22	85	84	89	89	15	16
735612	48	M	Right	1	0.7	0.2	23.92	24.97	7	3	phakic	SF6	43	37	76	80	82	86	20	16
754642	59	M	Right	1	0.4	0	25.96	25.88	2	1	phakic	SF6	31	24	85	95	84	84	14	16
755895	44	M	Left	1	0.7	0	26.87	26.11	4	1	phakic	C3F8	22	47	69	75	75	86	16	18
761521	48	F	Left	1	0.4	0	25.64	26.34	1	1	phakic	C3F8	27	21	73	79	84	83	16	15
764964	63	M	Right	0.9	0.7	0	23.75	23.8	10	3	pseudophakia	C3F8	25	28	72	81	87	92	22	19
767122	46	F	Right	1	0.5	0	25.28	25.5	7	2	phakic	C3F8	24	37	68	72	79	93	13	15
368678	58	F	Left	1	0	0.1	24.04	26.67	2	3	phakic	C3F8	23	28	82	72	82	84	14	13
615597	56	M	Right	1	0.7	0	24.46	24.52	1	2	phakic	SF6	28	32	83	96	80	79	14	13
779046	47	F	Left	0.9	0.3	0	25.83	26.08	14	1	phakic	C3F8	32	34	80	85	87	89	17	14
779191	61	M	Right	1	0.7	0.2	23.88	24.25	7	1	pseudophakia	C3F8	27	26	74	81	85	87	15	16
782611	57	F	Right	1	0.4	0	23.89	23.9	14	2	phakic	C3F8	20	23	80	84	92	92	19	16
724994	57	F	Right	1	0.4	0.2	24.61	24.57	2	1	pseudophakia	C3F8	21	27	72	72	85	88	16	15
794037	65	M	Right	0.4	0.1	0.1	24.68	24.7	3	2	phakic	C3F8	30	25	91	93	90	93	17	14
796319	65	F	Right	0.3	0.3	0	22.32	22.26	14	1	phakic	C3F8	28	20	86	96	86	90	13	15
798004	53	M	Right	1	0.4	0	26.53	25.51	4	3	phakic	C3F8	31	34	77	84	80	86	12	14
799106	64	M	Left	0.4	0.1	0	25.38	26.31	5	1	phakic	C3F8	28	38	79	86	83	85	15	14
799353	53	M	Right	1	0.3	0	25.94	27.03	12	3	pseudophakia	C3F8	27	31	92	94	89	97	16	19
802491	33	M	Left	1	0.2	0	25.89	25.78	15	2	phakic	C3F8	40	36	83	82	80	90	13	16
802538	54	M	Right	1	0.7	0.1	30.4	27.29	4	3	phakic	SF6	44	32	62	79	74	80	11	13
445838	56	M	Right	0.9	0.7	0	23.41	23.29	7	2	pseudophakia	C3F8	24	25	66	73	82	86	16	16
122309	40	F	Left	1	0.4	0	23.32	23.38	2	4	phakic	SF6	22	14	95	98	90	89	20	15
752045	72	F	Left	0.9	0.4	0.7	23.78	23.86	5	3	phakic	C3F8	42	27	89	93	87	91	15	16
785931	39	M	Right	0	0	0	25.06	25.2	7	2	phakic	C3F8	25	26	105	106	90	91	18	18
